# Supplementary material for: SSHscreen and SSHdb, generic software for microarray based gene discovery: application to the stress response in cowpea
Source: Plant Methods. 2010 Apr 1;6:10. doi: 10.1186/1746-4811-6-10 (PMC2859861; doi:10.1186/1746-4811-6-10)
Supplement: Additional file 8 — Targets file used for ER3 analysis of cowpea SSH libraries. Targets file listing the raw microarray slide data used for the SSHscreen ER3 analysis described in Additional file 7. [file 1746-4811-6-10-S8.TXT]

SlideNumber	FileName	Cy3_F	Cy5_F	Cy3_R	Cy5_R
673	FR673_UT_UC.gpr	UT	UC	UT	UC
18	FR018_UC_UT.gpr	UC	UT	UC	UT
669	FR669_UT_UC.gpr	UT	UC	UT	UC
668	FR668_UC_UT.gpr	UC	UT	UC	UT
34	F034_ST_UT.gpr	ST	UT		
22	F022_UT_ST.gpr	UT	ST		
17	R017_SC_UC.gpr			SC	UC
672	R672_UC_SC.gpr			UC	SC
671	F671_ST_UT.gpr	ST	UT		
674	F674_UT_ST.gpr	UT	ST		
670	R670_SC_UC.gpr			SC	UC
19	R019_UC_SC.gpr			UC	SC
