# Supplementary material for: SSHscreen and SSHdb, generic software for microarray based gene discovery: application to the stress response in cowpea
Source: Plant Methods. 2010 Apr 1;6:10. doi: 10.1186/1746-4811-6-10 (PMC2859861; doi:10.1186/1746-4811-6-10)
Supplement: Additional file 9 — SpotTypes file used for ER3 analysis of cowpea SSH libraries. SpotTypes file defining the control and cDNA spot types used for the SSHscreen ER3 analysis described in Additional file 7. [file 1746-4811-6-10-S9.TXT]

SpotType	Name	ID	Color
blank	BLANK	*	NA
cDNA_F	*-F	*	blue
cDNA_R	*-R	*	yellow
control_Globin	control_Globin	*	brown
control_NPTII	control_NPTII	*	red
control_GFP	control_GFP	*	green
control_ITS	control_ITS	*	purple
